# Supplementary material for: Molecular and geographic evolutionary support for the essential role of GIGANTEAa in soybean domestication of flowering time
Source: BMC Evol Biol. 2016 Apr 12;16:79. doi: 10.1186/s12862-016-0653-9 (PMC4830004; doi:10.1186/s12862-016-0653-9)
Supplement: Additional file 1: Dataset S1. — Detailed information of soybeans used in the present work. (XLSX 38 kb) [file 12862_2016_653_MOESM1_ESM.xlsx]

## Sheet: Gm
ID		Country	Province	Longtitude	Latitude	Original region	Flowering time	Haplotype	Seeds
ZDD00003	G.max-Bred	China	Heilongjiang	126.33	45.43	G.max-NER	45	H1	yes
ZDD00041	G.max-Bred	China	Heilongjiang	127.29	50.15	G.max-NER	43	H1	yes
ZDD00046	G.max-Bred	China	Heilongjiang	125.53	48.03	G.max-NER	34.3333	H1	yes
ZDD00059	G.max-Bred	China	Heilongjiang	129.36	44.34	G.max-NER	45.3333	H1	yes
ZDD00076	G.max-Bred	China	Heilongjiang	126.59	46.38	G.max-NER	41	H1	yes
ZDD00294	G.max-Landrace	China	Heilongjiang	126.58	45.32	G.max-NER	46.3333	H1	yes
ZDD00310	G.max-Landrace	China	Heilongjiang	127.29	46.53	G.max-NER	46	H3	yes
ZDD00326	G.max-Landrace	China	Heilongjiang	128.5	45.5	G.max-NER	48.6667	H3	yes
ZDD00603	G.max-Landrace	China	Jilin	125.02	43.26	G.max-NER	46.6667	H1	yes
ZDD00610	G.max-Landrace	China	Jilin	125.52	41.44	G.max-NER	65.6667	H1	yes
ZDD00638	G.max-Landrace	China	Jilin	125.5	44.09	G.max-NER	44	H1	yes
ZDD00698	G.max-Landrace	China	Jilin	124.48	43.31	G.max-NER	38.3333	H1	yes
ZDD00709	G.max-Landrace	China	Jilin	126.28	43.57	G.max-NER	54.6667	H3	yes
ZDD00854	G.max-Landrace	China	Liaoning	121.07	41.08	G.max-NER	56.3333	H1	yes
ZDD00921	G.max-Landrace	China	Liaoning	121.07	41.08	G.max-NER	36.3333	H1	yes
ZDD00932	G.max-Landrace	China	Liaoning	120.27	41.33	G.max-NER	60.6667	H1	yes
ZDD01060	G.max-Landrace	China	Liaoning	122.36	40.12	G.max-NER	67	H1	yes
ZDD01074	G.max-Landrace	China	Liaoning	118.57	42.15	G.max-NER	43	H1	yes
ZDD01124	G.max-Landrace	China	Liaoning	118.57	42.15	G.max-NER	46.3333	H3	yes
ZDD01169	G.max-Landrace	China	Liaoning	122.21	40.25	G.max-NER	67	H1	yes
ZDD01402	G.max-Landrace	China	Liaoning	118.38	43.32	G.max-NER	43	H1	yes
ZDD01421	G.max-Landrace	China	Liaoning	118.38	43.32	G.max-NER	34	H1	yes
ZDD01489	G.max-Landrace	China	Liaoning	120.43	40.37	G.max-NER	66	H1	yes
ZDD01612	G.max-Landrace	China	Hebei	118.42	41	G.max-NR	60.6667	H1	yes
ZDD01629	G.max-Landrace	China	Hebei	118.42	41	G.max-NR	56.3333	H1	yes
ZDD01683	G.max-Landrace	China	Hebei	114.5	38.02	G.max-HR	64.3333	H1	yes
ZDD01720	G.max-Landrace	China	Hebei	114.56	36.46	G.max-HR	68.3333	H1	yes
ZDD01983	G.max-Landrace	China	Shanxi	113.25	39.31	G.max-NR	60.6667	H3	yes
ZDD02096	G.max-Landrace	China	Shanxi	112.51	36.5	G.max-NR	62.6667	H1	yes
ZDD02114	G.max-Landrace	China	Shanxi	112.53	36.19	G.max-NR	59.3333	H1	yes
ZDD02134	G.max-Landrace	China	Shanxi	113.16	35.46	G.max-NR	55.3333	H1	yes
ZDD02149	G.max-Landrace	China	Shanxi	113.25	39.31	G.max-NR	66.3333	H3	yes
ZDD02159	G.max-Landrace	China	Shanxi	112.56	39.03	G.max-NR	58	H1	yes
ZDD02315	G.max-Landrace	China	Shanxi	111.07	38.28	G.max-NR	70	H2	yes
ZDD02400	G.max-Landrace	China	Shanxi	112.51	36.5	G.max-NR	68.6667	H2	yes
ZDD02626	G.max-Bred	China	Shandong	118.1	36.11	G.max-HR	71.6667	H1	yes
ZDD02764	G.max-Landrace	China	Shandong	117.32	34.51	G.max-HR	81	H1	yes
ZDD02864	G.max-Landrace	China	Shandong	117.07	34.46	G.max-HR	97.3333	H1	yes
ZDD02866	G.max-Landrace	China	Shandong	117.07	34.46	G.max-HR	71.6667	H1	yes
ZDD02891	G.max-Landrace	China	Shandong	116.06	35.48	G.max-HR	85	H1	yes
ZDD02892	G.max-Landrace	China	Shandong	116.06	35.48	G.max-HR	76.6667	H1	yes
ZDD02913	G.max-Landrace	China	Shandong	116.27	35.56	G.max-HR	75.6667	H1	yes
ZDD02921	G.max-Landrace	China	Shandong	117.08	36.11	G.max-HR	68.6667	H1	yes
ZDD02940	G.max-Landrace	China	Shandong	117.55	35.43	G.max-HR	71.3333	H1	yes
ZDD02990	G.max-Landrace	China	Shandong	118.01	37.23	G.max-HR	67	H1	yes
ZDD03026	G.max-Landrace	China	Shandong	117.08	36.11	G.max-HR	63	H1	yes
ZDD03106	G.max-Landrace	China	Shandong	116.45	36.47	G.max-HR	65.3333	H1	yes
ZDD03153	G.max-Landrace	China	Henan	113.19	32.43	G.max-HR	83.6667	H1	yes
ZDD03237	G.max-Landrace	China	Henan	111.3	33.08	G.max-HR	77.3333	H1	yes
ZDD03293	G.max-Landrace	China	Henan	113.19	32.43	G.max-HR	94	H1	yes
ZDD03533	G.max-Landrace	China	Henan	115.18	34.04	G.max-HR	69	H3	yes
ZDD03540	G.max-Landrace	China	Henan	113.04	35.1	G.max-HR	66.6667	H1	yes
ZDD03570	G.max-Landrace	China	Henan	114.04	32.07	G.max-HR	75	H1	yes
ZDD03728	G.max-Landrace	China	Jiangsu	117.45	33.54	G.max-HR	82.6667	H1	yes
ZDD03733	G.max-Landrace	China	Jiangsu	117.57	34.18	G.max-HR	80	H1	yes
ZDD03739	G.max-Landrace	China	Jiangsu	117.57	34.18	G.max-HR	64.6667	H1	yes
ZDD03740	G.max-Landrace	China	Jiangsu	117.57	34.18	G.max-HR	71.3333	H1	yes
ZDD03741	G.max-Landrace	China	Jiangsu	117.57	34.18	G.max-HR	78.3333	H1	yes
ZDD03776	G.max-Landrace	China	Jiangsu	114.51	33.43	G.max-HR	71.6667	H1	yes
ZDD03842	G.max-Landrace	China	Jiangsu	118.45	34.06	G.max-HR	47	H1	yes
ZDD03868	G.max-Landrace	China	Jiangsu	116.51	34.44	G.max-HR	75	H1	yes
ZDD03969	G.max-Landrace	China	Jiangsu	117.57	34.18	G.max-HR	99.3333	H1	yes
ZDD04092	G.max-Landrace	China	Jiangsu	119.5	34	G.max-HR	96.6667	H1	yes
ZDD04275	G.max-Landrace	China	Jiangsu	117.13	34.14	G.max-HR	70.6667	H2	yes
ZDD04429	G.max-Landrace	China	Jiangsu	120	32.1	G.max-SR	49.3333	H1	yes
ZDD04430	G.max-Landrace	China	Jiangsu	120	32.1	G.max-SR	49.6667	H1	yes
ZDD04572	G.max-Landrace	China	Jiangsu	120.38	31.09	G.max-SR	87.3333	H2	yes
ZDD04604	G.max-Landrace	China	Jiangsu	119.1	32.17	G.max-SR	115.667	H2	no
ZDD04620	G.max-Landrace	China	Jiangsu	120	32.1	G.max-SR	81.6667	H2	yes
ZDD04918	G.max-Landrace	China	Anhui	116.33	33.16	G.max-SR	72.3333	H1	yes
ZDD04959	G.max-Landrace	China	Anhui	116.33	33.16	G.max-SR	77.3333	H1	yes
ZDD05494	G.max-Landrace	China	Hubei	113.26	29.49	G.max-SR	67.3333	H1	yes
ZDD05502	G.max-Landrace	China	Hubei	114.19	30.21	G.max-SR	61	H1	yes
ZDD05572	G.max-Landrace	China	Hubei	114.23	30.41	G.max-SR	124.333	H2	no
ZDD05920	G.max-Landrace	China	Hubei	114.23	30.41	G.max-SR	110.667	H1	no
ZDD06067	G.max-Landrace	China	Zhejiang	121.01	30.42	G.max-SR	113.333	H2	no
ZDD06358	G.max-Landrace	China	Fujian	117.25	23.4	G.max-SR	75.3333	H1	yes
ZDD06363	G.max-Bred	China	Fujian	118.34	24.49	G.max-SR	98.6667	H1	no
ZDD06375	G.max-Bred	China	Fujian	118.34	24.49	G.max-SR	75.3333	H1	yes
ZDD06377	G.max-Landrace	China	Fujian	118.01	24.34	G.max-SR	67.3333	H1	yes
ZDD06378	G.max-Landrace	China	Fujian	118.09	24.44	G.max-SR	75.3333	H1	yes
ZDD06410	G.max-Landrace	China	Fujian	117.1	23.42	G.max-SR	142.333	H2	no
ZDD06438	G.max-Landrace	China	Fujian	117.48	26.24	G.max-SR	118.667	H2	no
ZDD06454	G.max-Landrace	China	Jiangxi	117.36	28.25	G.max-SR	56.6667	H1	yes
ZDD06461	G.max-Landrace	China	Jiangxi	117.57	28.26	G.max-SR	116.667	H2	no
ZDD06475	G.max-Landrace	China	Jiangxi	117.52	29.16	G.max-SR	128.667	H2	no
ZDD06494	G.max-Landrace	China	Jiangxi	116.21	26.21	G.max-SR	111	H2	no
ZDD06501	G.max-Landrace	China	Jiangxi	116.02	25.55	G.max-SR	119.333	H2	no
ZDD06515	G.max-Bred	China	Hunan	112.58	28.11	G.max-SR	53.3333	H1	yes
ZDD06528	G.max-Landrace	China	Hunan	111.57	25.36	G.max-SR	129	H2	no
ZDD06543	G.max-Landrace	China	Hunan	112.48	27.15	G.max-SR	129.333	H2	no
ZDD06562	G.max-Landrace	China	Guizhou	104.54	25.05	G.max-SR	76.6667	H1	yes
ZDD06803	G.max-Landrace	China	Guangxi	109.12	21.4	G.max-SR	130	H2	no
ZDD06819	G.max-Bred	China	Heilongjiang	125.13	49.1	G.max-NER	44	H1	yes
ZDD06822	G.max-Bred	China	Heilongjiang	130.23	46.5	G.max-NER	34.3333	H1	yes
ZDD06823	G.max-Bred	China	Heilongjiang	130.23	46.5	G.max-NER	43.3333	H1	yes
ZDD06851	G.max-Bred	China	Heilongjiang	126.33	45.43	G.max-NER	57.6667	H3	yes
ZDD06856	G.max-Landrace	China	Heilongjiang	127.29	50.15	G.max-NER	34	H1	yes
ZDD07088	G.max-Landrace	China	Heilongjiang	126.33	45.43	G.max-NER	44	H1	yes
ZDD07218	G.max-Bred	China	Jilin	126.28	43.57	G.max-NER	48	H1	yes
ZDD07370	G.max-Landrace	China	Jilin	124.48	43.31	G.max-NER	43.6667	H1	yes
ZDD07409	G.max-Landrace	China	Jilin	129	42.33	G.max-NER	42.6667	H1	yes
ZDD07489	G.max-Landrace	China	Jilin	125.52	41.44	G.max-NER	57.6667	H1	yes
ZDD07580	G.max-Landrace	China	Jilin	122.5	45.38	G.max-NER	52	H3	yes
ZDD07610	G.max-Landrace	China	Jilin	122.3	45.24	G.max-NER	57.3333	H3	yes
ZDD07623	G.max-Landrace	China	Jilin	126.28	43.57	G.max-NER	61	H1	yes
ZDD08018	G.max-Landrace	China	Hebei	116.5	40.22	G.max-NR	71.6667	H3	yes
ZDD08120	G.max-Landrace	China	Ningxia	105.4	37.29	G.max-NR	72.3333	H3	yes
ZDD08124	G.max-Landrace	China	Xinjiang	86.34	42.03	G.max-NR	37	H1	yes
ZDD08125	G.max-Landrace	China	Xinjiang	87.26	44.01	G.max-NR	53	H1	yes
ZDD08190	G.max-Landrace	China	Hebei	115.49	40.54	G.max-NR	57	H3	yes
ZDD08228	G.max-Landrace	China	Hebei	118.18	40.09	G.max-NR	72.6667	H3	yes
ZDD08238	G.max-Landrace	China	Hebei	115.49	40.54	G.max-NR	54	H3	yes
ZDD08251	G.max-Landrace	China	Hebei	115.52	39.19	G.max-NR	56.6667	H3	yes
ZDD08352	G.max-Landrace	China	Hebei	116.07	38.11	G.max-HR	69.3333	H1	yes
ZDD08472	G.max-Landrace	China	Hebei	115.54	37.47	G.max-HR	79.3333	H3	yes
ZDD08564	G.max-Landrace	China	Shanxi	114.03	40.26	G.max-NR	65	H1	yes
ZDD08603	G.max-Landrace	China	Shanxi	113	39.5	G.max-NR	45.6667	H1	yes
ZDD08633	G.max-Landrace	China	Shanxi	112.56	39.03	G.max-NR	58.3333	H3	yes
ZDD08650	G.max-Landrace	China	Shanxi	111.5	38.54	G.max-NR	49	H1	yes
ZDD08690	G.max-Landrace	China	Shanxi	112.44	37.41	G.max-NR	51	H1	yes
ZDD08697	G.max-Landrace	China	Shanxi	112.44	37.41	G.max-NR	65	H1	yes
ZDD08728	G.max-Landrace	China	Shanxi	113.32	37.2	G.max-NR	75	H1	yes
ZDD08928	G.max-Landrace	China	Shanxi	111.43	35.44	G.max-NR	66.6667	H1	yes
ZDD08986	G.max-Landrace	China	Shanxi	111.12	35.2	G.max-NR	91.3333	H1	yes
ZDD09136	G.max-Landrace	China	Shanxi	111.4	36.15	G.max-NR	63	H1	yes
ZDD09279	G.max-Landrace	China	Shanxi	112.42	38.25	G.max-NR	81.3333	H3	yes
ZDD10100	G.max-Bred	China	Henan	113.38	34.47	G.max-HR	75.3333	H1	yes
ZDD10186	G.max-Landrace	China	Shaanxi	107.19	34.06	G.max-NR	63.6667	H1	yes
ZDD10252	G.max-Landrace	China	Shaanxi	111.05	39.02	G.max-NR	64.6667	H2	yes
ZDD10270	G.max-Landrace	China	Shaanxi	107.36	37.35	G.max-NR	65.3333	H2	yes
ZDD10430	G.max-Landrace	China	Shaanxi	110.08	34.05	G.max-HR	84.3333	H1	yes
ZDD10539	G.max-Landrace	China	Shaanxi	107.52	32.3	G.max-HR	97.6667	H1	yes
ZDD10572	G.max-Landrace	China	Shaanxi	109.21	32.23	G.max-HR	99.3333	H2	no
ZDD10615	G.max-Landrace	China	Shaanxi	108.18	33.19	G.max-HR	103	H1	no
ZDD10812	G.max-Landrace	China	Shaanxi	109.05	34.32	G.max-HR	83.3333	H1	yes
ZDD11092	G.max-Landrace	China	Gansu	105.17	34	G.max-NR	71.3333	H1	yes
ZDD11159	G.max-Landrace	China	Gansu	106.18	33.54	G.max-HR	84.6667	H1	yes
ZDD11226	G.max-Landrace	China	Jiangsu	119.15	34.23	G.max-HR	96.6667	H1	yes
ZDD11255	G.max-Bred	China	Jiangsu	119.24	32.12	G.max-SR	45	H3	yes
ZDD11323	G.max-Landrace	China	Jiangsu	119.3	32.1	G.max-SR	118.667	H2	no
ZDD11575	G.max-Landrace	China	Hubei	114	29.3	G.max-SR	68	H1	yes
ZDD11581	G.max-Bred	China	Hubei	114.23	30.41	G.max-SR	84.3333	H1	yes
ZDD11586	G.max-Bred	China	Hubei	114.23	30.41	G.max-SR	97.3333	H2	yes
ZDD11588	G.max-Bred	China	Hubei	114.23	30.41	G.max-SR	81.3333	H1	yes
ZDD11624	G.max-Landrace	China	Hubei	115.24	30.47	G.max-SR	92.3333	H1	yes
ZDD11703	G.max-Landrace	China	Hubei	111.47	30.5	G.max-SR	83.3333	H1	yes
ZDD11866	G.max-Landrace	China	Hubei	111.5	31.47	G.max-SR	113.333	H2	no
ZDD11951	G.max-Landrace	China	Hubei	110.25	33	G.max-SR	97.6667	H1	yes
ZDD12023	G.max-Landrace	China	Hubei	108.51	30.12	G.max-SR	81.3333	H1	yes
ZDD12322	G.max-Landrace	China	Hubei	110.41	30.09	G.max-SR	104.333	H2	no
ZDD12331	G.max-Landrace	China	Sichuan	103.53	30.49	G.max-SR	77	H1	yes
ZDD12386	G.max-Landrace	China	Sichuan	103.33	30.35	G.max-SR	96.3333	H1	yes
ZDD12389	G.max-Landrace	China	Sichuan	104.27	31.48	G.max-SR	88	H2	yes
ZDD12400	G.max-Landrace	China	Sichuan	102.15	27.53	G.max-SR	119.333	H2	no
ZDD12407	G.max-Landrace	China	Sichuan	105.49	32.26	G.max-SR	95.6667	H2	yes
ZDD12415	G.max-Landrace	China	Sichuan	108.54	30.58	G.max-SR	133.333	H2	no
ZDD12436	G.max-Landrace	China	Sichuan	106.46	31.51	G.max-SR	116.667	H1	no
ZDD12453	G.max-Landrace	China	Sichuan	106.58	30.15	G.max-SR	74	H1	yes
ZDD12527	G.max-Landrace	China	Sichuan	103.53	30.49	G.max-SR	75	H1	yes
ZDD12635	G.max-Landrace	China	Sichuan	104.5	29.46	G.max-SR	79.3333	H1	yes
ZDD12680	G.max-Landrace	China	Sichuan	103.48	29.11	G.max-SR	79.6667	H1	yes
ZDD12688	G.max-Landrace	China	Sichuan	107.04	29.5	G.max-SR	129.333	H2	no
ZDD12828	G.max-Landrace	China	Sichuan	105.35	30.3	G.max-SR	58.3333	H1	yes
ZDD12836	G.max-Landrace	China	Sichuan	104.1	31.07	G.max-SR	91.3333	H1	yes
ZDD12845	G.max-Landrace	China	Sichuan	105.28	32.02	G.max-SR	63.6667	H1	yes
ZDD12872	G.max-Landrace	China	Sichuan	103.29	30.25	G.max-SR	80.6667	H1	yes
ZDD12908	G.max-Landrace	China	Sichuan	103.29	30.25	G.max-SR	76.6667	H1	yes
ZDD12910	G.max-Landrace	China	Sichuan	102.41	29.21	G.max-SR	133.333	H2	no
ZDD13233	G.max-Landrace	China	Sichuan	108.07	30	G.max-SR	143.667	H2	no
ZDD13341	G.max-Landrace	China	Sichuan	104.45	31.27	G.max-SR	114.333	H2	no
ZDD13560	G.max-Landrace	China	Sichuan	102.45	27.05	G.max-SR	91	H1	yes
ZDD13636	G.max-Landrace	China	Sichuan	103.07	30.06	G.max-SR	88	H1	yes
ZDD13666	G.max-Landrace	China	Sichuan	102.15	27.53	G.max-SR	81.3333	H2	yes
ZDD14125	G.max-Bred	China	Fujian	119.31	25.26	G.max-SR	78.6667	H1	yes
ZDD14190	G.max-Bred	China	Fujian	117.37	26.16	G.max-SR	133.333	H2	no
ZDD14228	G.max-Landrace	China	Jiangxi	114.14	26.58	G.max-SR	69.3333	H1	yes
ZDD14240	G.max-Landrace	China	Jiangxi	116.11	29.06	G.max-SR	61	H1	yes
ZDD14252	G.max-Landrace	China	Jiangxi	115.47	28.12	G.max-SR	64.3333	H1	yes
ZDD14409	G.max-Landrace	China	Jiangxi	117.42	28.19	G.max-SR	80	H2	yes
ZDD14505	G.max-Landrace	China	Hunan	112.57	25.25	G.max-SR	72.3333	H1	yes
ZDD14782	G.max-Landrace	China	Hunan	112.58	28.11	G.max-SR	134.333	H2	no
ZDD14783	G.max-Landrace	China	Hunan	113.37	28.08	G.max-SR	143.667	H2	no
ZDD14911	G.max-Landrace	China	Guizhou	105.46	26.41	G.max-SR	94	H2	yes
ZDD14920	G.max-Landrace	China	Guizhou	105.46	26.41	G.max-SR	79	H1	yes
ZDD15357	G.max-Landrace	China	Guizhou	106.5	27.32	G.max-SR	78.6667	H1	yes
ZDD15624	G.max-Landrace	China	Guizhou	106.36	26.51	G.max-SR	77.3333	H2	yes
ZDD16282	G.max-Landrace	China	Guizhou	108.07	28.15	G.max-SR	88.6667	H1	yes
ZDD16362	G.max-Landrace	China	Guizhou	107.33	25.5	G.max-SR	96.6667	H1	yes
ZDD16675	G.max-Landrace	China	Guangdong	114.56	24.26	G.max-SR	77.6667	H1	yes
ZDD16682	G.max-Landrace	China	Guangdong	115.15	24.06	G.max-SR	69	H1	yes
ZDD16743	G.max-Landrace	China	Guangdong	110.18	21.35	G.max-SR	89.3333	H2	yes
ZDD16756	G.max-Landrace	China	Guangdong	112.38	24.29	G.max-SR	119.333	H2	no
ZDD16771	G.max-Landrace	China	Guangdong	113.01	23.42	G.max-SR	99.3333	H2	no
ZDD16846	G.max-Landrace	China	Guangdong	113.24	24.1	G.max-SR	114.333	H2	no
ZDD16874	G.max-Landrace	China	Hainan	110	19.44	G.max-SR	128.667	H2	no
ZDD16954	G.max-Landrace	China	Guangxi	109.17	22.25	G.max-SR	118.333	H2	no
ZDD17233	G.max-Landrace	China	Guangxi	108.1	23.43	G.max-SR	121	H2	no
ZDD17325	G.max-Landrace	China	Yunnan	104.06	26.13	G.max-SR	64	H1	yes
ZDD17375	G.max-Landrace	China	Yunnan	100.45	26.41	G.max-SR	90.6667	H2	yes
ZDD17457	G.max-Landrace	China	Yunnan	99.15	24.02	G.max-SR	87.3333	H2	yes
ZDD17574	G.max-Landrace	China	Yunnan	102.55	24.11	G.max-SR	73.6667	H1	yes
ZDD17622	G.max-Landrace	China	Yunnan	103.43	27.21	G.max-SR	58.6667	H1	yes
ZDD17767	G.max-Landrace	China	Heilongjiang	126.46	45.45	G.max-NER	44.6667	H3	yes
ZDD17989	G.max-Landrace	China	Jilin	126.28	43.57	G.max-NER	50.6667	H1	yes
ZDD18277	G.max-Landrace	China	Neimenggu	118.57	42.15	G.max-NER	42.3333	H1	yes
ZDD18524	G.max-Landrace	China	Hebei	117.29	40.24	G.max-NR	64.6667	H3	yes
ZDD18529	G.max-Landrace	China	Hebei	117.46	41.57	G.max-NR	42.3333	H1	yes
ZDD18558	G.max-Landrace	China	Hebei	116.03	38.25	G.max-HR	77.3333	H1	yes
ZDD18632	G.max-Bred	China	Hebei	114.26	38.04	G.max-HR	46.3333	H1	yes
ZDD18771	G.max-Landrace	China	Hebei	114.22	38.18	G.max-HR	67.6667	H1	yes
ZDD18835	G.max-Landrace	China	Hebei	114.34	39.5	G.max-HR	60.3333	H1	yes
ZDD18870	G.max-Bred	China	Shanxi	112.03	37.13	G.max-NR	51.3333	H3	yes
ZDD19027	G.max-Landrace	China	Shanxi	112.03	37.13	G.max-NR	61	H3	yes
ZDD19131	G.max-Landrace	China	Shandong	120.23	37.21	G.max-HR	73	H1	yes
ZDD19144	G.max-Landrace	China	Shandong	122.02	37.11	G.max-HR	66.3333	H1	yes
ZDD19293	G.max-Landrace	China	Shandong	121.3	36.55	G.max-HR	51	H2	yes
ZDD19381	G.max-Bred	China	Shandong	119.45	36.22	G.max-HR	53.6667	H3	yes
ZDD19409	G.max-Bred	China	Henan	113.38	34.47	G.max-HR	69	H1	yes
ZDD19579	G.max-Landrace	China	Gansu	107.01	35.17	G.max-NR	100.333	H2	no
ZDD19699	G.max-Bred	China	Jiangsu	118.43	33.42	G.max-HR	56	H3	yes
ZDD20387	G.max-Landrace	China	Hubei	109.28	30.17	G.max-SR	65	H1	yes
ZDD20652	G.max-Bred	China	Sichuan	103.55	30.25	G.max-SR	74.6667	H1	yes
ZDD20671	G.max-Bred	China	Sichuan	104.45	29.21	G.max-SR	60.3333	H1	yes
ZDD20676	G.max-Landrace	China	Sichuan	104.23	31.08	G.max-SR	68.6667	H1	yes
ZDD21030	G.max-Landrace	China	Sichuan	103.52	30.12	G.max-SR	76.3333	H1	yes
ZDD21440	G.max-Landrace	China	Zhejiang	118.52	28.58	G.max-SR	99.3333	H2	no
ZDD22145	G.max-Landrace	China	Guangdong	116.01	24.26	G.max-SR	70.3333	H1	yes
ZDD22188	G.max-Landrace	China	Guangdong	112.22	24.47	G.max-SR	64.6667	H1	yes
ZDD22191	G.max-Landrace	China	Guangdong	112.19	22.12	G.max-SR	63.6667	H1	yes
ZDD22207	G.max-Landrace	China	Guangdong	112.22	24.47	G.max-SR	61.6667	H1	yes
ZDD22648	G.max-Bred	China	Heilongjiang	126.59	46.38	G.max-NER	33.3333	H1	yes
ZDD22659	G.max-Bred	China	Heilongjiang	130.23	46.5	G.max-NER	30	H1	yes

## Sheet: Gs
ID		Country	Province	Longtitude	Latitude	Flowering time	Haplotype	Seeds
PI378686B	G.soja	Japan	Kochi	132.57	32.47	126.333	H29	yes
PI407222	G.soja	Korea, South	Chungchong Puk	127.37	36.51	114.667	H47	yes
PI507580	G.soja	Japan	Saitama	138.59	35.59	145.333	H43	no
PI507598	G.soja	Japan	Toyama	137.3	36.3	144.333	H44	no
PI507600	G.soja	Japan	Ibaraki	140.17	36.19	149.667	H29	no
PI507606	G.soja	Japan	Tochigi	139.35	36.19	149.333	H29	no
PI507623	G.soja	Japan	Tokyo	139.29	35.43	125.333	H45	no
PI507656	G.soja	Japan	Nagasaki	129.3	32.6	130.667	H46	no
PI507664	G.soja	Japan	Kumamoto	130.41	32.4	131.667	H36	no
ZYD00011	G.soja	China	Heilongjiang	126.39	51.43	34.3333	H4	yes
ZYD00099	G.soja	China	Heilongjiang	130.23	48.53	82	H5	yes
ZYD00401	G.soja	China	Heilongjiang	126.59	46.38	59.6667	H6	yes
ZYD00693	G.soja	China	Heilongjiang	127.58	45.13	53	H7	yes
ZYD00735	G.soja	China	Heilongjiang	130.07	44.03	51.3333	H6	yes
ZYD00755	G.soja	China	Jilin	121.23	46.04	64.3333	H8	yes
ZYD00773	G.soja	China	Jilin	121.32	45.22	60.6667	H9	yes
ZYD00847	G.soja	China	Jilin	125.43	44.32	54.3333	H3	yes
ZYD00893	G.soja	China	Jilin	125.5	44.09	51	H9	yes
ZYD01550	G.soja	China	Jilin	125.44	42.17	49.3333	H10	yes
ZYD01609	G.soja	China	Jilin	126.09	41.06	81.3333	H3	yes
ZYD02391	G.soja	China	Liaoning	122.33	42.24	81.6667	H11	yes
ZYD02417	G.soja	China	Liaoning	121.44	42.03	80.3333	H6	yes
ZYD02631	G.soja	China	Liaoning	124.02	40.27	99.6667	H12	yes
ZYD02726	G.soja	China	Beijing	116.17	39.52	93.3333	H13	yes
ZYD02738	G.soja	China	Hebei	117.56	40.58	75.6667	H14	yes
ZYD02739	G.soja	China	Hebei	117.56	40.58	80.6667	H15	yes
ZYD02749	G.soja	China	Hebei	119.09	39.42	93.6667	H16	yes
ZYD02750	G.soja	China	Hebei	119.36	39.56	108.333	H17	yes
ZYD02767	G.soja	China	Hebei	114.3	37.04	126	H18	no
ZYD02798	G.soja	China	Ningxia	106.42	38.48	60.6667	H17	yes
ZYD02851	G.soja	China	Shanxi	111.08	39.23	55	H3	yes
ZYD02878	G.soja	China	Shanxi	112.18	39	114.667	H18	yes
ZYD03058	G.soja	China	Shanxi	111.55	37.02	97.3333	H18	yes
ZYD03100	G.soja	China	Shanxi	112.51	36.5	100	H19	yes
ZYD03120	G.soja	China	Shanxi	112.25	35.29	104.333	H18	yes
ZYD03149	G.soja	China	Shanxi	110.43	35.37	86.6667	H1	yes
ZYD03174	G.soja	China	Shanxi	110.43	34.42	108	H20	yes
ZYD03217	G.soja	China	Shanxi	110.45	36.28	89	H21	yes
ZYD03223	G.soja	China	Shandong	122.24	37.1	93.3333	H22	yes
ZYD03247	G.soja	China	Shandong	118.28	36.42	117.667	H23	no
ZYD03262	G.soja	China	Shandong	118.14	37.29	105.667	H1	yes
ZYD03294	G.soja	China	Gansu	104.41	36.34	81.6667	H24	yes
ZYD03386	G.soja	China	Henan	114.3	35.35	108.333	H18	yes
ZYD03416	G.soja	China	Henan	113.57	35.03	111.333	H20	yes
ZYD03423	G.soja	China	Henan	112.05	34.08	87.3333	H25	yes
ZYD03489	G.soja	China	Henan	113.03	33.52	126.667	H26	no
ZYD03597	G.soja	China	Henan	112.35	35.06	115.667	H20	no
ZYD03609	G.soja	China	Henan	113.02	34.27	94.3333	H1	yes
ZYD03632	G.soja	China	Henan	114.53	33.27	79.3333	H27	yes
ZYD03670	G.soja	China	Henan	114.01	34.4	84.3333	H27	yes
ZYD03687	G.soja	China	Henan	113.57	35.03	104.333	H20	yes
ZYD03757	G.soja	China	Shaanxi	109.06	35.07	108.667	H28	yes
ZYD03888	G.soja	China	Shaanxi	107.08	34.21	115.667	H29	yes
ZYD03960	G.soja	China	Shaanxi	109.09	32.26	129	H2	no
ZYD03991	G.soja	China	Shaanxi	109.57	33.55	115.667	H30	no
ZYD04108	G.soja	China	Jiangsu	119.15	34.23	135.667	H29	no
ZYD04186	G.soja	China	Jiangsu	120.17	31.4	125.333	H2	no
ZYD04217	G.soja	China	Anhui	117.53	33.1	103.333	H2	yes
ZYD04224	G.soja	China	Anhui	115.16	33.03	124.333	H30	no
ZYD04318	G.soja	China	Sichuan	106.5	32.21	142.333	H29	no
ZYD04320	G.soja	China	Sichuan	108.08	32.05	150	H21	no
ZYD04330	G.soja	China	Sichuan	107.3	31.13	131.333	H30	yes
ZYD04344	G.soja	China	Sichuan	108.46	28.5	126.667	H31	yes
ZYD04348	G.soja	China	Sichuan	103.55	30.25	140.333	H21	no
ZYD04361	G.soja	China	Hubei	109.28	30.17	150.333	H20	yes
ZYD04366	G.soja	China	Hubei	110.02	29.53	140.333	H32	no
ZYD04371	G.soja	China	Hubei	111.5	31.47	130.667	H20	no
ZYD04404	G.soja	China	Hubei	110.49	32.51	128.667	H29	no
ZYD04419	G.soja	China	Hubei	113.48	31.36	123.333	H20	no
ZYD04488	G.soja	China	Zhejiang	119.55	28.27	142.333	H29	no
ZYD04569	G.soja	China	Zhejiang	120.33	27.4	124.667	H29	no
ZYD04601	G.soja	China	Jiangxi	115.47	29.28	131.667	H33	yes
ZYD04631	G.soja	China	Jiangxi	116.49	28.12	151.333	H34	no
ZYD04638	G.soja	China	Jiangxi	115.21	26.2	130.667	H18	no
ZYD04681	G.soja	China	Hunan	109.26	29.28	115.333	H29	yes
ZYD04687	G.soja	China	Hunan	109.36	27.59	147.333	H35	no
ZYD04695	G.soja	China	Hunan	112.48	27.15	149	H36	no
ZYD04696	G.soja	China	Hunan	112.36	26.54	155	H37	no
ZYD04701	G.soja	China	Hunan	111.37	26.13	149	H2	no
ZYD04734	G.soja	China	Guizhou	108.08	27.03	130.333	H2	yes
ZYD04753	G.soja	China	Guizhou	108.23	28	137.333	H38	yes
ZYD04754	G.soja	China	Guizhou	108.23	28	151	H20	no
ZYD04852	G.soja	China	Fujian	117.19	27.33	148.333	H29	no
ZYD04926	G.soja	China	Fujian	118.19	27.03	147.667	H2	no
ZYD05055	G.soja	China	Fujian	117.02	25.06	147.333	H2	no
ZYD05070	G.soja	China	Fujian	118.45	26.35	148.333	H29	no
ZYD05101	G.soja	China	Fujian	117.29	25.56	154.33	H39	no
ZYD05173	G.soja	China	Yunan	100.51	27.18	121.333	H21	no
ZYD05183	G.soja	China	Guangdong	113.16	24.47	147.333	H40	no
ZYD05188	G.soja	China	Guangdong	112.38	24.29	154.333	H37	no
ZYD05213	G.soja	China	Guangxi	111.04	25.56	155.667	H39	no
ZYD05255	G.soja	China	Guangxi	110.49	24.5	154.667	H37	no
ZYD05266	G.soja	China	Guangxi	110	24.59	153.333	H41	no
ZYD05280	G.soja	China	Guangxi	109.4	23.57	150.333	H37	no
ZYD05704	G.soja	China	Neimenggu	110.52	39.4	79.6667	H2	yes
ZYD05715	G.soja	China	Neimenggu	110.52	39.4	61.6667	H1	yes
ZYD05775	G.soja	China	Shanxi	112.33	37.47	77	H23	yes
ZYD05839	G.soja	China	Shanxi	112.33	37.47	87.6667	H1	yes
ZYD05914	G.soja	China	Shandong	117.09	37.1	111	H18	yes
ZYD05948	G.soja	China	Jiangsu	120.27	32.32	128.333	H20	no
ZYD06034	G.soja	China	Sichuan	107.14	31.56	125.333	H2	yes
ZYD06156	G.soja	China	Liaoning	123.5	42.18	76	H42	yes
ZYD06284	G.soja	China	Hebei	118.43	40	110.667	H18	yes
ZYD06472	G.soja	China	Liaoning	116.34	34.41	119.667	H20	yes

## Sheet: Flowering under SD
ID		Haplotype	Flowering time
ZYD00735	G.soja	H6	31
ZYD03294	G.soja	H24	32.33
ZYD01550	G.soja	H10	33
ZYD05839	G.soja	H1	33.6667
ZYD02851	G.soja	H3	34
ZYD00011	G.soja	H4	34.3333
ZYD00693	G.soja	H7	34.3333
ZYD06284	G.soja	H18	34.5
ZYD05715	G.soja	H1	34.6667
ZYD04601	G.soja	H33	34.75
ZYD02738	G.soja	H14	35
ZYD03609	G.soja	H1	35.5
ZYD03223	G.soja	H22	36.3333
ZYD03888	G.soja	H29	36.3333
ZYD02631	G.soja	H12	37
ZYD00893	G.soja	H9	37
ZYD04217	G.soja	H2	37.3333
ZYD00773	G.soja	H9	37.6667
ZYD02417	G.soja	H6	37.75
ZYD04681	G.soja	H29	38.3333
ZYD04488	G.soja	H29	39
ZYD03149	G.soja	H1	40
PI507606	G.soja	H29	40
ZYD04318	G.soja	H29	40
ZYD05280	G.soja	H37	40.25
ZYD03262	G.soja	H1	41
ZYD04366	G.soja	H32	43
ZYD04631	G.soja	H34	43
ZYD04701	G.soja	H2	44.3333
ZYD04754	G.soja	H20	46.6667
ZYD05183	G.soja	H40	46.6667
ZYD05070	G.soja	H29	51
ZDD00046	G.max-Bred	H1	31.5
ZDD22648	G.max-Bred	H1	33
ZDD18277	G.max-Landrace	H1	34.6667
ZDD00921	G.max-Landrace	H1	35.3333
ZDD00698	G.max-Landrace	H1	35.6667
ZDD18529	G.max-Landrace	H1	36.6667
ZDD03842	G.max-Landrace	H1	37
ZDD08603	G.max-Landrace	H1	37
ZDD12910	G.max-Landrace	H2	37.3333
ZDD06067	G.max-Landrace	H2	37.75
ZDD14409	G.max-Landrace	H2	38.25
ZDD04959	G.max-Landrace	H1	38.6667
ZDD06856	G.max-Landrace	H1	38.6667
ZDD06803	G.max-Landrace	H2	38.6667
ZDD12389	G.max-Landrace	H2	39.6667
ZDD06543	G.max-Landrace	H2	40
ZDD13233	G.max-Landrace	H2	40
ZDD11323	G.max-Landrace	H2	40.5
ZDD01421	G.max-Landrace	H1	40.75
ZDD03733	G.max-Landrace	H1	41
ZDD06475	G.max-Landrace	H2	41
ZDD18558	G.max-Landrace	H1	41.6667
ZDD14782	G.max-Landrace	H2	41.75
ZDD08728	G.max-Landrace	H1	42.3333
ZDD00610	G.max-Landrace	H1	42.6667
ZDD16756	G.max-Landrace	H2	43.5
ZDD15357	G.max-Landrace	H1	44.5
ZDD06410	G.max-Landrace	H2	45.3333
ZDD02892	G.max-Landrace	H1	45.75
ZDD05572	G.max-Landrace	H2	46
ZDD11703	G.max-Landrace	H1	46.3333
ZDD16743	G.max-Landrace	H2	51.3333

## Sheet: 17 Gs and 33 Gm
17 wild and 33 domesticated soybeans
ID
ZDD00326	G.max-Landrace
ZDD00698	G.max-Landrace
ZDD00921	G.max-Landrace
ZDD01421	G.max-Landrace
ZDD01629	G.max-Landrace
ZDD02134	G.max-Landrace
ZDD03026	G.max-Landrace
ZDD03106	G.max-Landrace
ZDD03540	G.max-Landrace
ZDD03739	G.max-Landrace
ZDD04429	G.max-Landrace
ZDD05502	G.max-Landrace
ZDD06377	G.max-Landrace
ZDD06454	G.max-Landrace
ZDD06562	G.max-Landrace
ZDD06803	G.max-Landrace
ZDD08472	G.max-Landrace
ZDD08603	G.max-Landrace
ZDD08650	G.max-Landrace
ZDD09279	G.max-Landrace
ZDD10186	G.max-Landrace
ZDD11866	G.max-Landrace
ZDD12415	G.max-Landrace
ZDD12828	G.max-Landrace
ZDD14783	G.max-Landrace
ZDD16756	G.max-Landrace
ZDD17325	G.max-Landrace
ZDD17989	G.max-Landrace
ZDD19144	G.max-Landrace
ZDD20387	G.max-Landrace
ZDD20652	G.max-Landrace
ZDD20676	G.max-Landrace
ZDD22207	G.max-Landrace
ZYD00735	G.soja
ZYD00847	G.soja
ZYD00893	G.soja
ZYD02798	G.soja
ZYD03149	G.soja
ZYD03247	G.soja
ZYD03632	G.soja
ZYD03991	G.soja
ZYD04318	G.soja
ZYD04348	G.soja
ZYD04361	G.soja
ZYD04695	G.soja
ZYD04734	G.soja
ZYD04852	G.soja
ZYD05213	G.soja
ZYD05280	G.soja
ZYD05914	G.soja
